# Supplementary material for: The Maillard Reaction as Source of Meat Flavor Compounds in Dry Cured Meat Model Systems under Mild Temperature Conditions
Source: Molecules. 2021 Jan 4;26(1):223. doi: 10.3390/molecules26010223 (PMC7795100; doi:10.3390/molecules26010223)
Supplement: Supplementary file 1 [file molecules-26-00223-s001.zip › Supplementary Table_LEI LI-v2.xlsx]

## Sheet: S-Table 1-25 Volatile compounds
			Table 1 Volatile compounds produced at 25°C in the model systems simulating the dry curing stages (expressed as abundance (AU) of total ion current (TIC) as AU×106)
					Model I									Model 1D									Model 2D
	Compound	LRI sample1	LRI stand2	RI3	I-0d	I-5d	I-11d	I-15d	I-20d	I-25d	I-29d	I-35d		1D-0d	1D-5d	1D-11d	1D-15d	1D-20d	1D-25d	1D-29d	1D-35d		2D-0d	2D-5d	2D-11d	2D-15d	2D-20d	2D-25d	2D-29d	2D-35d	RMSE	Pt	Pm	Pt*m
	Furan	514.441	-	b	nd9	nd	nd	nd	nd	nd	nd	nd		nd	nd	nd	nd	nd	nd	nd	0.598544		nd	nd	nd	nd	nd	nd	nd	0.587272	0.0153106	***8	***	***
	Acetone	529.928	527	a	0.410684	3.88656	nd	1.83211	2.13003	1.77615	1.62645	1.64353		3.63331	9.37993	12.1724	14.3907	14.7677	17.2837	15.4128	16.1795		4.42173	14.0921	17.3335	16.0344	18.9235	24.4331	20.2098	25.8326	2.41779	***	***	***
	2-Methylpropanal	594.409	590	a	nd	nd	1.88477	5.07189	5.66286	3.84105	5.14711	4.23535		nd	nd	8.32834	8.18881	9.01997	13.6646	10.7679	10.2408		nd	2.30995	8.26611	7.09774	13.025	18.3942	12.9356	20.9461	3.27242	***	***	**
	2-Butanone	632.296	629	a	nd	nd	nd	nd	nd	nd	nd	nd		nd	2.82637	2.29532	3.53289	3.53846	4.1914	3.74784	nd		nd	3.01229	0.721947	2.80784	3.06633	4.01631	3.33506	4.32883	0.54719	***	***	***
	3-Methylbutanal	692.323	687	a	1.61425	4.37045	11.0824	22.2	26.7361	21.8404	21.6572	26.2571		1.76008	16.3066	65.1012	85.6301	102.697	144.442	152.277	164.551		1.66468	16.6062	65.4003	78.9521	124.558	180.21	188.617	238.605	15.2038	***	***	***
	Heptane	700	700	a	8.02852	24.1589	nd	13.5812	24.5302	29.7205	nd	nd		8.41834	nd	nd	nd	nd	nd	nd	nd		7.14487	nd	nd	nd	nd	nd	nd	nd	4.03448	***	***	***
	2-Methylbutanal	702.035	698	a	nd	nd	11.047	15.4932	7.53789	-1.35003e-13	20.2996	21.7869		nd	10.0118	32.0699	36.1569	47.6308	51.7951	52.6027	51.1558		nd	13.8789	35.918	39.6953	58.5562	70.3453	70.0367	78.8528	5.67942	***	***	***
	Acetic acid	714.885	714	a	nd	nd	nd	0.541785	1.19395	1.1647	1.73861	1.23169		nd	nd	nd	0.559517	1.2115	1.38266	1.53039	1.90948		nd	nd	0.311552	1.38939	1.22626	1.09381	1.41309	1.85568	0.467979	***	ns	ns
	dimethyl disulfide	772.772	774	a	nd	nd	nd	nd	nd	nd	nd	nd		nd	nd	nd	nd	nd	nd	nd	1.10279		nd	nd	nd	nd	nd	nd	nd	1.63693	0.136644	***	***	***
	Thiazole	775.976	776	a	nd	nd	nd	nd	nd	nd	nd	nd		nd	nd	nd	nd	nd	nd	nd	0.792653		nd	nd	nd	nd	nd	nd	nd	0.627024	0.0196026	***	***	***
	methyl-Pyrazine	860.33	860	a	nd	nd	nd	nd	nd	nd	nd	nd		nd	nd	nd	nd	nd	0.792166	1.04834	1.47554		nd	nd	nd	nd	nd	0.753878	1.12808	1.6998	0.0820312	***	***	***
	p-xylene	892.122	893	a	nd	nd	nd	nd	1.32406	0.978669	nd	nd		nd	nd	nd	0.505911	3.30657	nd	0.604894	0.203797		nd	nd	1.46918	2.0512	1.3296	0.683227	2.56434	0.589996	0.756972	***	**	**
	Furfural	897.816	893	a	nd	nd	nd	nd	nd	nd	nd	nd		nd	nd	nd	nd	nd	nd	nd	nd		nd	nd	nd	nd	nd	nd	nd	nd
	3-(methylthio)-Propanal	968	968	a	nd	nd	1.78452	3.87504	3.05326	1.63996	1.8978	1.76369		nd	nd	3.13398	5.59194	5.29229	4.57111	4.58047	4.39031		nd	nd	1.90378	3.29751	2.31183	2.20219	2.63665	2.3033	0.958837	***	***	***
	Benzaldehyde	1020.15	1013	a	nd	nd	0.896751	1.17356	1.2617	0.871931	0.896232	0.844792		nd	nd	1.12584	1.59245	2.3311	2.80954	2.8839	3.3134		nd	nd	1.86249	2.74136	2.50061	2.98797	3.0152	3.33996	0.830907	***	***	***
	2-ethyl-1-Hexanol	1083.47	1083	a	nd	8.34124	8.8956	10.574	12.2146	6.56359	8.72499	9.35474		2.41555	nd	2.32401	2.52557	2.95357	2.72069	nd	3.32393		nd	nd	3.68449	0.92192	2.3339	2.66418	2.58208	2.75945	0.958837	***	***	***
	Benzeneacetaldehyde	1110.17	1104	a	nd	nd	nd	1.01066	1.1977	0.906121	0.944525	1.15154		nd	nd	3.27392	5.38976	6.40316	6.63248	6.27286	6.49962		nd	nd	3.93682	5.92388	5.2806	6.50902	6.39538	6.5188	0.830907	***	***	***
	1 LRI: Linear retention Indices of the compounds eluted from the GC-MS using a DB-624 capillry column
	2 LRI standard: Linear Retention Indices of an authentic standard compounds from internal laboratory database
	3 RI: Reliability of identification: a: identification by mass spectrum and by coincidence with LRI of an authentic standard, b: tentative identification by mass spectrum.
	4 RMSE: Roost mean square error
	5 Pt: P value of time effect
	6 Pm: P value of media (I, 1D and 2D)
	7 Pt*m：P value of time effect*stage
	8 P < 0.05 (*), P < 0.01 (**), P < 0.001 (***), P > 0.05 (ns)
	9 nd: not detected
	Media models: Initial stage (I), 1st drying stage (1D), 2nd drying stage (2D)
	Different letters in the same columns means significant differences at p value

## Sheet: S-Table 2-37 Volatile compounds
			Table 2 Volatile compounds produced at 37°C in the model systems simulating the dry curing stages (expressed as abundance (AU) of total ion current (TIC) as AU×106)
					Model I									Model 1D									Model 2D
	Compound	LRI sample1	LRI stand2	RI3	I-0d	I-5d	I-11d	I-15d	I-20d	I-25d	I-29d	I-35d		1D-0d	1D-5d	1D-11d	1D-15d	1D-20d	1D-25d	1D-29d	1D-35d		2D-0d	2D-5d	2D-11d	2D-15d	2D-20d	2D-25d	2D-29d	2D-35d	RMSE	Pt	Pm	Pt*m
	Furan	514.441		b	nd9	nd	nd	nd	nd	nd	nd	nd		nd	nd	nd	nd	2.64542	2.59165	2.53597	2.50507		nd	nd	nd	0.898997	1.2489	1.58736	1.74709	1.33103	0.353814	***8	***	***
	Acetone	529.928	527	a	4.20462	nd	nd	2.3384	nd	2.93584	1.82937	2.6463		3.63331	17.684	18.4809	14.9547	17.1846	17.0844	17.847	15.6268		4.42173	23.2009	19.4002	21.5488	18.3555	19.1343	21.7067	20.946	4.85026	**	***	*
	2-Methylpropanal	594.409	590	a	nd	4.85476	7.15086	8.1825	10.7989	8.05801	10.0473	7.83461		nd	10.2154	18.9051	13.1357	16.8686	18.7371	19.2679	16.41		nd	14.7153	9.12905	16.3065	13.7794	16.9056	20.8919	19.5445	4.40206	***	***	ns
	2-Butanone	632.296	629	a	nd	nd	-9.99201e-15	1.56362	1.78063	1.53057	1.74225	1.51108		nd	4.36525	4.92255	3.68834	4.35352	4.59134	4.57717	3.83211		nd	4.95727	2.33678	3.62974	3.08235	3.15053	3.63875	3.19786	0.836975	***	***	***
	3-Methylbutanal	692.323	687	a	1.61425	31.6045	54.9225	59.7838	58.1569	46.0377	52.8753	47.9718		1.76008	89.0005	313.634	315.535	403.442	469.147	422.233	412.19		1.66468	91.3575	181.429	328.012	368.152	422.772	458.502	457.705	54.5329	***	***	***
	Heptane	700	700	a	7.06748	nd	nd	nd	nd	nd	nd	nd		nd	nd	nd	nd	nd	nd	nd	nd		7.14487	nd	nd	nd	nd	nd	nd	nd	0.274363	***	ns	**
	2-Methylbutanal	702.035	698	a	nd	24.3976	35.4776	40.8762	39.0824	35.8735	34.8467	33.5251		nd	45.4607	88.9199	90.7519	110.854	113.81	109.071	111.22		nd	43.8231	56.9932	94.6225	107.1	123.104	127.312	125.737	12.722	***	***	***
	Acetic acid	714.885	714	a	nd	nd	2.8935	3.01207	3.42429	3.40813	4.27509	3.74952		nd	nd	4.10776	6.60425	9.65459	12.1897	13.365	15.8376		nd	nd	1.9907	3.90451	7.76078	10.0667	13.8834	14.9445	1.30141	***	***	***
	dimethyl disulfide	772.772	774	a	nd	nd	nd	nd	nd	nd	nd	nd		nd	nd	0.371097	5.93319e-15	5.22612	5.40625	5.71161	5.58567		nd	nd	-1.0054e-14	1.05586	1.8317	3.35753	4.45569	4.40046	0.816589	***	***	***
	Thiazole	775.976	776	a	nd	nd	nd	nd	nd	nd	nd	nd		nd	nd	1.2014	1.49868	1.54105	1.73507	1.7393	1.94677		nd	nd	0.731606	1.01968	0.987614	1.02928	1.36858	1.43571	0.141507	***	***	***
	methyl-Pyrazine	860.33	860	a	nd	nd	nd	nd	nd	nd	nd	nd		nd	nd	2.25176	2.90422	3.25496	3.48327	3.48505	4.23213		nd	nd	1.0055	1.64785	2.29278	2.45596	2.89959	3.21414	0.151755	***	***	***
	p-xylene	892.122	893	a	nd	1.32222	1.11868	-1.29757e-15	0.53712	-1.29757e-15	0.472672	-1.29757e-15		nd	0.872882	0.534776	1.05548	nd	nd	0.140504	0.79996		nd	1.32833	0.717029	0.812248	0.7489	1.47798e-15	-1.4086e-15	0.457327	0.28242	***	ns	***
	Furfural	897.816	893	a	nd	nd	-8.43769e-15	1.28445	1.29709	1.52074	1.80244	1.84045		nd	nd	1.19366	1.60013	1.92272	2.39035	2.54588	3.23307		nd	nd	4.66294e-15	1.55431e-15	0.816061	0.870894	1.25136	1.3635	0.205818	***	***	***
	3-(methylthio)-Propanal	968	968	a	nd	4.32563	4.00979	4.57397	2.33959	1.22555	1.58202	0.683831		nd	6.34008	9.26028	8.1046	6.2798	4.39661	4.532	3.92073		nd	nd	3.62288	4.53677	4.28737	3.55985	4.01847	3.10809	0.521286	***	***	***
	Benzaldehyde	1020.15	1013	a	nd	1.83434	2.08164	2.44964	1.91297	1.59868	1.82842	1.48626		nd	1.6916	6.9982	9.13913	10.5647	12.0512	11.8508	12.9396		nd	2.17719	3.82015	5.61091	7.20238	7.868	10.0191	11.0994	0.709935	***	***	***
	2-ethyl-1-Hexanol	1083.47	1083	a	nd	7.97958	8.97505	9.99927	8.07241	8.34383	9.3295	8.04345		2.41555	2.16178	2.82257	3.47084	2.94584	3.18826	2.68678	3.32204		nd	2.60743	2.96333	2.79953	2.9795	3.2025	3.44189	3.80695	0.595501	***	***	***
	Benzeneacetaldehyde	1110.17	1104	a	nd	0.707605	2.27104	2.05228	2.40425	2.34782	2.00279	1.70978		nd	7.03167	15.1091	14.5845	15.916	15.9045	14.6516	15.651		nd	4.16281	10.9939	12.7422	18.3443	20.9861	25.7943	26.4016	1.49642	***	***	***
	1 LRI: Linear retention Indices of the compounds eluted from the GC-MS using a DB-624 capillry column
	2 LRI standard: Linear Retention Indices of an authentic standard compounds from internal laboratory database
	3 RI: Reliability of identification: a: identification by mass spectrum and by coincidence with LRI of an authentic standard, b: tentative identification by mass spectrum.
	4 RMSE: Roost mean square error
	5 Pt: P value of time effect
	6 Pm: P value of media (I, 1D and 2D)
	7 Pt*m：P value of time effect*stage
	8 P < 0.05 (*), P < 0.01 (**), P < 0.001 (***), P > 0.05 (ns)
	9 nd: not detected
	Media models: Initial stage (I), 1st drying stage (1D), 2nd drying stage (2D)
	Different letters in the same columns means significant differences at p value

## Sheet: S-Table 3-all Aacs
				Table 3- Concentration of amino acids (mg/100mL) in the model systems simulating the dry curing stages
	Media1		25°C									37°C
	I	Amino acids	0d	5d	11d	15d	20d	25d	29d	35d		0d	5d	11d	15d	20d	25d	29d	35d	RMSE7	PT2	Pt3	PT*t4
		ALA	3.27605	3.32246	3.24349	3.35253	3.19543	3.22775	3.28715	3.22716		3.35068	3.18571	3.19098	3.26259	3.23596	3.2588	3.16574	3.17233	0.0811311	ns5	ns	ns
		GLY	10.0395	10.1809	10.1478	10.0666	9.69876	9.74071	9.8375	9.77879		10.6838	10.2937	9.57694	9.73956	10.3788	10.1011	9.43615	9.70093	0.661894	ns	ns	ns
		VAL	5.53135	5.65967	5.66373	5.59511	5.59191	5.75812	5.58375	5.61407		6.50762	6.07688	5.46636	5.48964	5.51985	6.04806	5.40306	5.54444	0.460271	ns	ns	ns
		β-ALA	27.2859	27.2886	26.9699	27.3306	27.0327	26.4869	26.8951	26.6455		31.8871	26.5177	26.1532	26.4985	26.0494	26.9071	25.809	26.1058	1.98511	ns	ns	ns
		LEU	6.4922	6.7124	6.56944	6.51609	6.4811	6.44397	6.43459	6.40538		7.31583	7.00469	6.32563	6.36225	6.97007	6.82038	6.14728	6.37732	0.599667	ns	ns	ns
		ILE	5.17229	5.17076	5.22012	5.166	5.18139	5.29107	5.06449	5.13692		5.34095	5.30554	5.08213	5.32395	5.261	5.14304	4.98073	5.08673	0.208697	ns	ns	ns
		THR	1.80394	1.82003	1.34549	1.37521	1.23575	1.5356	1.64121	1.49343		2.20688	2.89708	1.88193	1.75936	1.9704	1.7482	1.61641	1.64754	0.37814	**	ns	ns
		SER	nd6	nd	nd	nd	nd	nd	nd	nd		nd	nd	nd	nd	nd	nd	nd	nd
		PRO	3.73072	3.84666	3.92333	3.85977	3.80031	3.81135	3.76974	3.82092		4.08313	3.96581	3.68022	3.77387	4.1243	3.92318	3.63576	3.92864	0.320301	ns	ns	ns
		ASN	0.493807	0.517354	0.513053	0.502959	0.464967	0.500893	0.500625	0.499355		0.479947	0.445954	0.443069	0.43439	0.416809	0.445712	0.404333	0.445165	0.0447431	**	ns	ns
		ASP	11.4914	12.1386	11.9624	12.1387	11.3537	11.514	11.7027	11.5655		12.0482	11.9326	11.9107	11.9365	13.6761	13.5319	11.4355	11.8332	1.25314	ns	ns	ns
		MET	2.2655	2.38038	2.28946	2.31423	2.17485	2.17507	2.20506	2.21843		2.27336	2.55218	2.41559	2.40575	2.11927	2.22361	2.10402	2.09184	0.121208	ns	**	ns
		GLU	7.27025	7.41186	7.42668	7.70815	7.01966	7.00435	7.44042	7.34805		7.12452	7.40629	7.53079	7.65468	9.32819	7.72499	7.31668	7.6072	0.824435	ns	ns	ns
		PHE	5.10268	5.28886	5.30594	5.07943	5.18992	5.06771	5.00404	5.07748		5.37213	5.06663	4.84565	4.95601	5.21317	4.92671	4.77934	5.04106	0.202044	ns	ns	ns
		GLN	35.8911	31.8653	22.1154	18.6255	16.2901	13.5065	11.5859	10.2586		32.8086	15.0229	14.1339	14.2262	16.0403	14.4972	14.4441	15.4096	2.7372	**	***	***
		ORN	1.07437	1.09387	1.09471	1.09708	1.09266	1.16675	1.11081	1.1112		1.04672	1.07673	1.06547	1.12327	1.10105	1.12119	1.1015	1.09273	0.0521726	ns	ns	ns
		LYS	2.7702	2.77178	2.62851	2.70981	2.6453	2.74856	2.75471	2.62736		3.1511	3.04752	1.9256	2.08673	1.5142	2.13979	1.98358	1.84	0.499842	ns	ns	ns
		HIS	7.8482	7.56756	7.00878	7.25587	6.98986	7.19897	7.11894	7.1881		7.77449	6.80919	5.67304	6.25283	5.67349	6.46196	5.88715	4.90714	0.59515	***	**	ns
		TYR	4.29638	4.68887	4.60258	4.43904	4.54696	4.31919	4.29686	4.38693		4.27637	4.00565	3.75684	4.05622	3.85752	3.80176	3.87485	4.01296	0.288403	***	ns	ns
		TRP	2.39972	2.36354	2.1583	2.0273	1.98373	1.93366	1.89341	1.85248		2.3605	1.89209	1.67687	1.78247	1.48649	1.50065	1.60958	1.54028	0.112942	***	***	ns
	Media		25°C									37°C
	1D	Amino acids	0d	5d	11d	15d	20d	25d	29d	35d		0d	5d	11d	15d	20d	25d	29d	35d	RMSE	PT	Pt	PT*t
		ALA	5.29742	5.22453	5.1149	5.11572	4.99631	5.0085	4.82701	4.94056		4.78678	5.01173	4.98267	4.99849	4.8361	4.94064	4.79373	4.76723	0.179117	**	ns	ns
		GLY	30.2658	29.4519	29.137	30.3836	28.9753	28.6979	27.5148	28.0608		26.6171	27.6673	28.1885	28.3124	27.2996	28.2298	26.1776	25.8959	2.26461	**	ns	ns
		VAL	65.4847	65.4708	64.7202	67.815	65.1061	64.6828	64.6998	63.7868		64.7033	68.2493	72.9256	72.4993	71.8411	68.8615	68.3626	70.433	5.17123	**	ns	ns
		β-ALA	82.57	81.5375	82.1694	85.2306	83.139	80.9663	81.8792	80.1228		77.6549	80.2057	81.3182	81.3375	80.2471	84.0565	81.096	80.4236	3.26984	ns	ns	ns
		LEU	149.058	147.414	150.012	155.724	151.094	147.498	150.294	145.485		149.641	154.269	168.725	157.372	168.691	162.285	159.822	165.77	11.359	**	ns	ns
		ILE	43.9017	43.1265	43.318	47.0601	45.0703	43.2075	45.2655	44.7941		45.617	45.2595	48.884	47.0564	48.3241	48.4207	46.3857	48.9061	2.8152	**	ns	ns
		THR	22.7891	22.3609	20.5576	22.0401	20.0274	20.8434	17.3355	18.4199		25.0903	26.0731	28.324	28.5154	27.3157	25.3691	23.0873	24.718	2.36083	***	*	ns
		SER	0.762158	1.09778	8.05054	8.94668	9.01426	9.73044	12.6311	7.10034		20.8102	20.7422	21.8114	23.37	25.5246	26.7566	24.2572	26.8373	4.54759	***	ns	ns
		PRO	70.9635	71.2288	69.723	72.5148	69.5414	69.6503	68.2792	68.0352		70.0293	73.7113	79.2717	78.4395	77.1878	73.5813	68.6584	75.1288	6.31723	**	ns	ns
		ASN	8.88609	8.9577	8.23051	8.7597	8.11983	8.09785	7.59727	7.96035		7.04586	7.78899	8.01887	7.92367	7.19632	7.68581	6.91668	6.99634	0.739253	***	ns	ns
		ASP	92.3464	94.5672	87.7685	93.1914	88.0687	90.342	90.7496	88.5983		83.6097	91.0641	89.8417	90.9661	85.5977	87.766	85.2496	83.2452	6.43475	ns	ns	ns
		MET	35.3093	33.5182	32.2674	31.9121	28.0717	27.2322	26.2779	23.5309		31.4013	30.205	26.7993	23.6935	20.7567	19.5394	16.1877	15.5051	1.99424	***	***	ns
		GLU	56.4022	59.5173	53.6399	57.4303	54.6207	56.111	56.5086	58.3762		47.4404	51.132	49.8809	49.4056	46.5736	48.8991	47.8843	45.1747	6.51879	***	ns	ns
		PHE	62.4904	61.1291	62.8903	65.0799	63.4183	62.683	64.1737	59.8738		65.583	67.0011	67.8828	69.3086	69.793	70.5694	66.9034	69.2188	4.6159	***	ns	ns
		GLN	80.2671	64.9127	49.6246	51.0699	42.0554	38.2303	33.3068	33.5726		61.475	36.7333	18.6609	19.5188	24.2672	23.2939	23.1908	22.2462	4.65992	***	***	**
		ORN	18.7211	18.7421	18.3446	19.3198	18.506	17.9414	17.2548	18.3605		16.9023	17.6116	16.685	15.9543	16.2777	17.9929	16.9061	18.0598	1.33525	**	ns	ns
		LYS	34.2597	34.5969	33.4119	35.2291	33.3908	31.8368	29.8689	34.0142		29.1643	30.3761	29.4111	27.1659	27.133	31.8861	29.4452	32.9258	3.26382	***	ns	ns
		HIS	40.2556	36.7733	39.0295	40.2275	38.8652	39.221	41.672	40.0902		39.457	42.9811	41.0841	46.7433	42.9786	42.7027	39.4083	36.1291	5.90889	ns	ns	ns
		TYR	19.3717	18.9969	19.4063	20.3276	19.7431	19.6549	19.8421	18.7785		20.5074	20.9447	21.5696	22.0287	22.253	22.5971	21.1254	21.7332	1.81644	***	ns	ns
		TRP	18.0955	17.652	17.5948	17.69	16.4601	16.1319	15.0209	14.8183		17.8689	17.5576	14.87	13.9145	13.3185	13.6943	11.7743	11.7124	1.38747	***	***	ns
	Media		25°C									37°C
	2D	Amino acids	0d	5d	11d	15d	20d	25d	29d	35d		0d	5d	11d	15d	20d	25d	29d	35d	RMSE	PT	Pt	PT*t
		ALA	5.07202	4.8962	4.73828	4.77561	4.72796	5.08048	4.6762	5.60847		5.11898	5.29691	5.38306	4.95645	5.50159	4.91333	5.16101	5.28443	0.500691	ns	ns	ns
		GLY	42.6629	41.3744	39.2515	42.1519	43.9493	41.5689	40.2544	42.0822		43.0217	42.6296	43.776	41.987	43.8789	46.2078	43.9885	44.6825	3.41036	ns	ns	ns
		VAL	77.8796	81.308	78.0827	79.6752	82.463	82.9094	79.1155	78.791		83.3886	87.1043	89.1884	80.5715	90.8249	88.8842	83.9866	90.0219	7.59337	*	ns	ns
		β-ALA	95.5887	99.5913	93.3957	98.0991	97.8229	99.301	96.6564	94.371		97.6634	110.588	100.203	98.8119	113.832	110.173	100.026	109.453	10.4848	*	ns	ns
		LEU	189.115	181.143	173.127	177.026	181.915	191.94	190.414	173.34		179.236	193.847	195.061	177.537	183.092	200.519	183.567	197.373	20.5808	ns	ns	ns
		ILE	63.7902	62.0627	61.0641	62.9131	65.5864	63.8833	62.8792	61.9032		62.1435	63.9657	65.2511	60.3473	65.0474	65.604	62.9483	64.7854	4.42514	ns	ns	ns
		THR	39.0846	41.7665	37.4709	39.0904	39.4292	43.8243	37.3457	38.0889		42.5867	40.9517	41.7903	40.9646	43.4167	41.3958	42.9447	45.052	3.60706	*	ns	ns
		SER	22.2689	19.1199	16.7551	20.5736	19.515	18.8499	19.1692	17.379		16.3045	20.1841	17.9083	20.8341	18.6757	20.6423	20.095	18.7588	2.92607	ns	ns	ns
		PRO	74.08	75.5899	70.0582	79.2737	83.4383	79.6489	73.1934	75.2906		76.6492	78.6727	77.5848	73.8371	77.1774	77.3421	79.7202	85.1816	8.14019	ns	ns	ns
		ASN	11.8312	12.9108	12.4018	12.5393	12.406	14.8603	12.7025	12.7071		13.569	12.8277	12.7387	12.6441	13.6172	12.9224	13.5163	15.4268	1.55835	ns	ns	ns
		ASP	74.2664	81.6583	77.2322	81.0282	78.7629	91.4936	78.095	81.5131		82.6867	87.9699	80.192	76.3952	95.6464	81.7641	83.8249	90.0891	7.93067	ns	ns	ns
		MET	42.0361	37.4799	35.9543	36.9199	34.2049	29.5835	28.7702	27.1334		38.454	37.6616	34.7467	30.3626	25.7017	22.6067	22.558	17.903	1.13437	***	***	***
		GLU	45.7274	51.9191	48.1154	59.2344	48.6001	54.1706	48.0522	52.4637		49.5204	49.2525	47.2509	46.5334	63.0857	45.6946	48.7182	51.3678	6.08213	ns	ns	ns
		PHE	83.3416	81.864	78.1305	81.5344	84.7221	78.0272	81.8366	74.4906		76.7176	78.6543	50.1135	78.1486	80.1188	94.6854	81.9379	49.7596	19.5946	ns	ns	ns
		GLN	69.1114	68.8176	56.0523	50.0159	47.0199	44.8498	39.9939	30.5085		58.5715	35.5394	23.1165	24.026	24.2273	23.7749	24.2584	18.5755	6.29362	***	***	ns
		ORN	21.6455	22.8327	21.3154	21.4463	23.7928	24.4188	21.8749	22.5887		21.1933	23.5091	23.3468	22.333	23.9515	22.0029	21.5312	21.184	2.5469	ns	ns	ns
		LYS	46.4043	51.3765	47.5009	47.0367	52.9336	55.3689	49.5687	49.2788		44.7193	52.5291	52.7472	49.9008	54.6109	49.2075	47.2501	52.5073	6.40522	ns	ns	ns
		HIS	49.8677	60.9795	63.6251	52.3428	59.907	62.1985	65.5061	65.3365		53.0683	49.0285	60.9455	58.6874	53.265	50.2875	65.961	65.8678	10.5516	ns	ns	ns
		TYR	20.9232	19.9412	19.5091	19.5405	21.5732	20.0499	20.8948	19.7192		18.8257	19.3299	19.6127	19.3023	19.0548	19.9709	20.1935	18.7433	1.28059	*	ns	ns
		TRP	20.0142	19.9026	19.805	18.6946	19.7549	18.5311	19.1643	18.1041		18.5078	17.7372	16.9538	17.182	15.2884	16.4798	16.3332	13.4115	1.46125	***	*	ns
	1 Media models: Initial stage (I),1st drying stage (1D), 2nd drying stage (2D)
	2 PT: P value of temperate effect
	3 Pt: P value of time effect
	4 PT*t：P value of temperate*time effect
	5 P < 0.05 (*), P < 0.01 (**), P < 0.001 (***), P > 0.05 (ns)
	6 nd: not detected
	7 RMSE: Roost mean square error
	Different letters in the same columns means significant differences at p value
